# Supplementary material for: Preparation and Evaluation of Auxiliary Permeable Microneedle Patch Composed of Polyvinyl Alcohol and Eudragit NM30D Aqueous Dispersion
Source: Pharmaceutics. 2023 Jul 22;15(7):2007. doi: 10.3390/pharmaceutics15072007 (PMC10385563; doi:10.3390/pharmaceutics15072007)
Supplement: Supplementary file 1 [file pharmaceutics-15-02007-s001.zip]

Archive with 1 entries (1 files):
- pharmaceutics-2473386-supplementary.pdf
